# Supplementary material for: Multistep loading of a DNA sliding clamp onto DNA by replication factor C
Source: eLife. 2022 Aug 8;11:e78253. doi: 10.7554/eLife.78253 (PMC9359705; doi:10.7554/eLife.78253)
Supplement: Source data 1. [file elife-78253-data1.zip]

Archive with 4 entries (3 files):
- Sourcedata/
- Sourcedata/Figure 5-source data 1-01.png
- Sourcedata/Figure1-Source Data 1.png
- Sourcedata/Figure 3-source data 1-01.png
